# Supplementary material for: Breaking of Henry’s law for sulfide liquid–basaltic melt partitioning of Pt and Pd
Source: Nat Commun. 2021 Oct 13;12:5994. doi: 10.1038/s41467-021-26311-x (PMC8514440; doi:10.1038/s41467-021-26311-x)
Supplement: Supplementary file 4 — Supplementary Data 1 [file 41467_2021_26311_MOESM4_ESM.xlsx]

## Sheet: Supplementary Data1
Supplementary Data 1. Summary of the experimental conditions and products and the calculated partition coefficients for Pt and Pd.
Run No.	T (℃)	P (GPa)	Run duration (h)	Starting materials	Quenched products	ΔN	Pt in sulfide liquid (ppm by wt.)	Pd in sulfide liquid (ppm by wt.)	Pt in silicate melt (ppb by wt.)	Pd in silicate melt (ppb by wt.)	*DPtSL/SM	*DPdSL/SM		†DPtSL/SM	†DPdSL/SM	※DLmin-max(Pt, in ppb)	®CPtSM/DLave	※DLmin-max(Pd, in ppb)	®CPdSM/DLave
Forward experiments
Z07	1400	1	24	Basalt + FeS (1000 ppm Pt)	Basaltic glass + Sulfide liquid	10	617 ± 258		16 ± 8		38129 ± 20961			25835 ± 16848		4-6	3.2
Z12	1400	1	24	Basalt + FeS (50 ppm Pt)	Basaltic glass + Sulfide liquid	9	57 ± 8		16 ± 6		3550 ± 1153			2446 ± 978		5-6	2.76667
Z13	1400	1	24	Basalt + FeS (3000 ppm Pt)	Basaltic glass + Sulfide liquid	9	2983 ± 746		19 ± 8		155370 ± 71884			106912 ± 52347		4-5	4.75
Z14	1400	1	48	Basalt + FeS (5000 ppm Pt)	Basaltic glass + Sulfide liquid	9	5301 ± 644		20 ± 6		259738 ± 77379			183710 ± 59463		5-6	3.33333
Z15	1400	1	48	Basalt + FeS (150 ppm Pt)	Basaltic glass + Sulfide liquid	10	153 ± 14		13 ± 1		11401 ± 1435			8048 ± 961		4-5	2.6
Z16	1400	1	48	Basalt + FeS (300 ppm Pt)	Basaltic glass + Sulfide liquid	9	365 ± 108		18 ± 3		19963 ± 6684			13611 ± 4607		4-5	4.5
Z17	1400	1	48	Basalt + FeS (100 ppm Pt)	Basaltic glass + Sulfide liquid	9	141 ± 7		11 ± 3		13172 ± 3720			8771 ± 2430		3-4	2.75
Z18	1400	1	48	Basalt + FeS (2500 ppm Pt)	Basaltic glass + Sulfide liquid	9	2643 ± 391		18 ± 1		147676 ± 23887			100060 ± 16125		4-6	3.6
Z19	1400	1	48	Basalt + FeS (4500 ppm Pt)	Basaltic glass + Sulfide liquid	5	4898 ± 461		33 ± 5		146657 ± 24635			103005 ± 18375		4-6	6.6
Z25	1400	1	42	Basalt + FeS (20000 ppm Pt)	Basaltic glass + Sulfide liquid	6	20992 ± 2825		169 ± 20		124082 ± 22469			88300 ± 16749		4-7	27
Z30	1400	1	96	Basalt + FeS (6000 ppm Pt)	Basaltic glass + Sulfide liquid	9	6265 ± 1285		18 ± 6		348481 ±140604			229933 ± 89992		5-6	3
Z21	1400	1	40	Basalt + FeS (20 ppm Pd)	Basaltic glass + Sulfide liquid	9		25 ± 3		15 ± 4		1729 ± 507			1191 ± 352			4-6	2.9
Z22	1400	1	24	Basalt + FeS (600 ppm Pd)	Basaltic glass + Sulfide liquid	8		653 ± 110		28 ± 6		23650 ± 6576			16046 ± 4373			3-6	5.6
Z23	1400	1	43	Basalt + FeS (150 ppm Pd)	Basaltic glass + Sulfide liquid	9		118 ± 7		11 ± 2		11009 ± 2582			7430 ± 1418			3-5	2.75
Z24	1400	1	40	Basalt + FeS (100 ppm Pd)	Basaltic glass + Sulfide liquid	8		105 ± 18		14 ± 7		7540 ± 3984			5079 ± 2680			4-6	3.5
Z26	1400	1	38	Basalt + FeS (6000 ppm Pd)	Basaltic glass + Sulfide liquid	9		5598 ± 976		80 ± 12		69990 ± 16082			47794 ± 10990			6-8	16
Z27	1400	1	48	Basalt + FeS (400 ppm Pd)	Basaltic glass + Sulfide liquid	9		472 ± 21		24 ± 11		19988 ± 9664			13246 ± 6100			7-8	3.42857
Z31	1400	1	96	Basalt + FeS (800 ppm Pd)	Basaltic glass + Sulfide liquid	9		791 ± 33		34 ± 21		23470± 14802			16404 ± 10155			7-8	5.66667
Reversal experiments
Z28	1400	1	48	Basalt (200 ppm Pd) + FeS	Basaltic glass + Sulfide liquid	8		163 ± 23		23 ± 6		7164 ± 2191			4823 ± 1430			6-7	3.83333
Z29	1400	1	48	Basalt (2000 ppm Pd) + FeS	Basaltic glass + Sulfide liquid	8		2079 ± 175		38 ± 7		54713 ± 10689			36231 ± 7340			6-8	6.33333
Z32	1400	1	48	Basalt (7000 ppm Pd) + FeS	Basaltic glass + Sulfide liquid	9		7025 ± 512		116 ± 22		60732 ± 12207			40510 ± 8231			3-4	38.6667
Z33	1400	1	48	Basalt (1000 ppm Pd) + FeS	Basaltic glass + Sulfide liquid	8	899 ± 227		23 ± 6		39087 ± 6685			26162 ± 9488		4-6	3.28571
ΔN: the number of analyses by LA-ICP-MS.
*SL: sulfide liquid; SM: silicate (basaltic) melt.
*D: Nernst partition coefficients of Pt and Pd were calculated from their wt. proportions in the sulfide liquid and silicate melt.
†D: Nernst partition coefficients of Pt and Pd were calculated from their molar fractions in the sulfide liquid and silicate melt.
※DL: Minimum to maximum detection limit (in ppb) of the Pt or Pd concentration in silicate (basaltic) melt.
®CSM/DLave: the ratio of the average Pt or Pd concentration in silicate melt to the average value of DL in a given sample.
