# Supplementary material for: Breaking of Henry’s law for sulfide liquid–basaltic melt partitioning of Pt and Pd
Source: Nat Commun. 2021 Oct 13;12:5994. doi: 10.1038/s41467-021-26311-x (PMC8514440; doi:10.1038/s41467-021-26311-x)
Supplement: Supplementary file 5 — Supplementary Data 2 [file 41467_2021_26311_MOESM5_ESM.xlsx]

## Sheet: Supplementary Data 2
Supplementary Data 2. Major element compositions of the quenched silicate melts determined by EPMA (wt.%).
Run No.	ΔN	SiO2	1-σ	TiO2	1-σ	Al2O3	1-σ	FeO	1-σ	MgO	1-σ	CaO	1-σ	MnO	1-σ	Na2O	1-σ	K2O	1-σ	P2O5	1-σ	Cr2O3	1-σ	S(ppm)	1-σ	Total
Forward experiments
Z07	13	49.2383	0.368665	0.826667	0.136749	14.7902	0.0498177	7.66967	0.0765044	9.1105	0.0858209	12.1127	0.0124599	0.1885	0.0592612	3.00233	0.0122259	0.394167	0.0125654	0.018	0.123734	0.0233333	0.0494938	2367	350	97.611
Z12	13	50.184	1.1612	0.88	0.04	15.3947	0.394938	8.06	0.01	9.24929	0.18	10.98	1.36	0.14	0.02	3.06	0.07	0.12	0.05	0.04	0	0.02	0.02	2480	280	98.376
Z13	13	49.85	0.31	0.93	0.02	15.04	0.29	8.89	0.34	9.07	0.48	11.25	0.79	0.16	0.01	2.24	0.18	0.18	0.04	0.03	0.02	0.02	0.02	2240	360	97.884
Z14	13	50.28	0.12	0.91	0.06	15.14	0.08	7.7	0.1	8.91	0.08	11.73	0.05	0.14	0.02	3.11	0.06	0.12	0.01	0.03	0.01	0.02	0.03	2000	80	98.29
Z15	13	49.15	0.15	0.92	0.01	14.99	0.16	8.17	0.17	9.27	0.09	11.8	0.08	0.17	0.03	3.13	0.05	0.12	0.01	0.03	0.01	0.03	0.02	2120	200	97.992
Z16	15	49.4477	0.504396	0.766167	0.204336	14.3297	0.134212	9.35717	0.0697009	8.61333	0.0859263	11.039	0.0196808	0.174	0.0547522	3.09983	0.00574456	0.123	0.0277754	0.02	0.0195628	0.0528333	0.0198251	2532	223	97.2759
Z17	15	49.35	0.3	0.85	0.06	14.83	0.14	9.18	0.21	10.26	0.18	10.65	0.28	0.17	0.01	2.70414	0.26	0.14	0.03	0.02	0.01	0.03	0.02	2320	200	98.4161
Z18	12	49.3	0.16	0.94	0.03	15.06	0.12	8.84	0.12	8.42	0.07	11.73	0.06	0.16	0.03	2.98	0.09	0.11	0.01	0.01	0.02	0.02	0.01	2360	160	97.806
Z19	15	48.79	0.16	0.89	0.04	14.11	0.19	7.29	0.18	10.19	0.05	12.86	0.11	0.12	0.02	2.84	0.07	0.12	0	0.02	0.02	0.02	0.02	2480	400	97.498
Z25	13	50.0917	0.446596	0.9515	0.17103	14.5828	0.19613	8.884	0.304842	8.8165	0.320325	11.0003	0.0269732	0.177667	0.0915745	2.25417	0.00736546	0.1275	0.0275908	0.0115	0.155746	0.0255	0.0622982	2308	308	97.154
Z30	13	49.5413	0.115129	0.879	0.162263	14.7132	0.123934	9.14083	0.0953302	8.7635	0.0512586	11.173	0.01796	0.170167	0.0653771	2.95517	0.00731027	0.108	0.0367967	0.0105	0.0707175	0.0353333	0.028287	2488	125.695	97.7388
Z21	14	50.8104	0.574991	0.7336	0.133389	14.51	0.209681	8.6392	0.324372	8.1942	0.263539	10.9118	0.0154868	0.1334	0.124293	2.771	0.00769415	0.106	0.0211792	0.0156	0.508636	0.0222	0.0243455	2360	217	97.0834
Z22	12	49.06	0.53	0.9	0.04	15.06	0.21	7.69	0.69	9.63	0.13	11.9	0.1	0.16	0.03	3.16	0.06	0.12	0.01	0.03	0.02	0.02	0.02	2320	280	97.962
Z23	15	49.43	0.18	0.86	0.02	15.09	0.11	7.32	0.13	10.36	0.08	12.89	0.04	0.13	0.03	2.44	0.07	0.15	0.01	0.02	0.01	0.02	0.02	2480	200	98.958
Z24	12	49.54	0.24	0.53	0.04	14.96	0.11	9.31	0.18	9.3	0.04	10.6	0.02	0.18	0.04	3.27	0.04	0.11	0.01	0.02	0.02	0.02	0.01	1960	120	98.036
Z26	12	50.06	0.55	0.92	0.02	15.78	0.54	8.34	0.23	8.48	0.08	11.08	0.11	0.16	0.03	2.93	0.03	0.11	0.01	0.01	0.01	0.02	0.02	2200	200	98.11
Z27	14	50.55	0.26	0.51	0.03	15.48	0.2	8.05	0.16	8.54	0.09	11.06	0.1	0.1	0.01	3.21	0.07	0.12	0.01	0.02	0.02	0.02	0.02	1920	160	97.852
Z31	12	48.8641	0.46579	0.796	0.085296	14.023	0.207845	8.9451	0.129628	9.8516	0.198452	14.2325	0.184851	0.0835	0.0200062	2.5405	0.099778	0.1177	0.0079	0.02	0.01	0.02	0.01	2874.4	609.16	99.7814
Reversal experiments
Z28	13	48.7298	0.12024	0.5282	0.173907	14.19	0.115037	8.9358	0.0816147	10.6868	0.0238445	11.0582	0.0172395	0.142	0.0316329	2.6914	0.00985089	0.1016	0.0177921	0.0114	0.0186719	0.0262	0.00746876	1862	406	97.2876
Z29	15	48.9344	0.284574	0.5698	0.147096	14.1354	0.0585853	8.9	0.0782483	8.53	0.125133	12.2856	0.0261304	0.255	0.0296014	2.9894	0.0120599	0.1094	0.0140656	0.0132	0.0343953	0.0274	0.0137581	1936	251.861	96.9432
Z32	14	49.5757	0.557093	0.774833	0.140411	14.6117	0.219149	9.17517	0.269465	8.61983	0.340983	12.3357	0.0150157	0.138167	0.154423	2.57983	0.00897527	0.0973333	0.0205237	0.0135	0.0846786	0.0193333	0.0338715	2540	319	98.195
Z33	14	49.6073	0.264123	0.527333	0.181917	14.6765	0.141618	9.95417	0.0801249	8.443	0.050555	10.8318	0.0127334	0.174833	0.0607657	2.81783	0.00481029	0.101167	0.00318416	0.0035	0.0293655	0.00216667	0.0117462	2192.57	205.861	97.3589
ΔN: refers to number of analyses by EPMA.
*1-σ: standard deviation based on 10-15 replicate analyses.
