# Supplementary material for: Breaking of Henry’s law for sulfide liquid–basaltic melt partitioning of Pt and Pd
Source: Nat Commun. 2021 Oct 13;12:5994. doi: 10.1038/s41467-021-26311-x (PMC8514440; doi:10.1038/s41467-021-26311-x)
Supplement: Supplementary file 6 — Supplementary Data 3 [file 41467_2021_26311_MOESM6_ESM.xlsx]

## Sheet: Supplementary Data 3
Supplementary Data 3. Major and trace element compositions of the quenched sulfide liquid determined by EPMA and LA-ICP-MS.
Run No.	ΔN	Fe (wt.%)	1-σ	S (wt.%)	1-σ	O (wt.%)	1-σ	Pt (ppm)	1-σ	Pt (ppm)	1-σ	Pd (ppm)	1-σ	Pd (ppm)	1-σ	Total	Metal/S
Forward experiments								LA-ICP-MS		EPMA		LA-ICP-MS		EPMA
Z07	14	64.0095	1.01715	33.9182	1.30876	2.149	0.335989	616.56	258.14	462.5	238					100.123	1.07839
Z12	14	62.8097	0.653868	34.1088	2.40002	2.1055	0.529849	56.8054	7.88934	n.d.						99.024	1.05226
Z13	13	61.9333	0.610903	34.2392	0.253655	2.48833	0.368594	2983.11	745.46	3470	1231					99.0078	1.03363
Z14	15	62.3582	1.01609	34.3744	1.87084	1.817	0.441236	5301.03	644.218	4205	2584.16					98.9701	1.03662
Z15	15	61.9982	0.256054	33.838	0.351661	2.62533	0.460034	152.773	13.9586	n.d.						98.4615	1.04697
Z16	13	61.6093	0.28292	34.6015	0.489754	2.60867	0.832111	365.323	107.648	567	253					98.8195	1.01745
Z17	12	62.123	0.257669	34.1117	0.92435	2.77233	0.351301	140.942	6.84	n.d.						99.007	1.04067
Z18	12	62.415	0.953	33.238	0.732155	2.696	0.312	2643.39	391.145	3261	1856					98.6751	1.07304
Z19	12	61.8044	0.486145	33.6839	0.43306	2.46643	0.713342	4898.35	461.242	3785	1230					98.3332	1.04848
Z25	15	61.98	0.26	33.2307	0.3956	2.19883	0.1976	20992	2825.86	19680	7536					99.3775	1.0658
Z30	15	63.3924	0.448671	34.7095	0.915224	2.27375	1.05849	6265.35	1285.09	5125.38	3192.59					100.888	1.04364
Z21	14	62.36	0.789	33.9052	0.659912	2.229	0.36985					25.4313	3.17002	n.d.		98.4942	1.051
Z22	12	61.9388	0.151027	34.922	0.323913	1.994	0.47657					652.733	109.93	1632	1342.6	98.8548	1.0135
Z23	10	61.4208	0.300778	35.352	0.497353	2.228	0.426297					117.798	6.80902	n.d.		99.0008	0.992804
Z24	13	60.43	0.812564	36.8053	0.599256	1.895	0.388657					104.805	17.687	104.03	53.3333	99.1303	0.938218
Z26	10	62.2015	0.204281	33.696	0.865863	2.40367	0.647608					5598.4	975.669	4035	1325	98.3012	1.05483
Z27	12	61.6812	0.268017	34.7863	0.352277	2.57117	0.542248					471.511	21.1019	370	195.704	99.0387	1.01322
Z31	11	61.931	4.40195	33.4404	3.43741	2.7845	1.16774					791.357	33.0217	641.25	266.244	98.1559	1.05828
Reversal experiments
Z28	12	63.2988	0.354197	35.568	0.644761	1.49367	0.598254					163.108	22.9916	125	81.391	100.361	1.01695
Z29	12	63.4135	0.189077	34.4087	0.70683	2.4215	0.727153					2079.36	175.441	1552	940.998	100.244	1.05311
Z32	13	62.8334	0.308709	36.0944	1.51928	1.16125	1.95712					7024.75	512.047	4415	1516.14	100.089	0.994747
Z33	15	61.23	0.59	35.69	1.21	2.05	0.52	899.128	226.525	1032.15	396.96					99.0732	0.980347
ΔN: the number of analyses by EMPA.
1-σ: standard deviation based on 10-15 replicate analyses of EPMA and 5-10 replicate analyses of LA-ICP-MS.
