# Supplementary material for: Breaking of Henry’s law for sulfide liquid–basaltic melt partitioning of Pt and Pd
Source: Nat Commun. 2021 Oct 13;12:5994. doi: 10.1038/s41467-021-26311-x (PMC8514440; doi:10.1038/s41467-021-26311-x)
Supplement: Supplementary file 7 — Supplementary Data 4 [file 41467_2021_26311_MOESM7_ESM.xlsx]

## Sheet: Supplementary Data 4
Supplementary Data 4. The calculated activity coefficient (1/k·γPtSSL) for PtS in the Fe-S-Pt sulfide liquid.
Run No.	-log fS2	-logfO2	T(℃)	Fe(wt.%)	S(wt.%)	O(wt.%)	Pt (ppm)
Pt24h	2.94	10.9	1200	59.1	36.7	1.6	11488	0.00297	0.06	0.68
Pt48h	2.94	10.9	1200	58.2	39.8	2.4	6146	0.00151	0.05	1.12
Pt96h	2.94	10.9	1200	64.1	33	3.5	6234	0.00155	0.06	1.31
PtO 10	2.94	10.3	1200	64.8	27.4	6.91	3189	0.00078	0.05	2.18
PtO 11	2.94	10.9	1200	64.1	33	3.46	3785	0.00094	0.05	1.8
PtO 12	2.94	11.8	1200	64	32.6	2.1	6898	0.00179	0.05	0.94
Pt#5	2.84	11.4	1300	64.4	33.1	1.5	8500	0.00222	0.06	1.03
Pt#10	2.83	10.3	1300	64.5	30.5	4	7474	0.00189	0.066	1.34
Pt#8	3.05	13.7	1300	63.7	34.4	0.5	12210	0.00324	0.05	0.46
Pt#9	2.88	12.7	1300	63.3	34.2	1.1	13408	0.00352	0.05	0.52
*All data used for calculating 1/k·γPtSFeS were taken from Fonseca et al.16.
	is the Pt activity in the Fe-Pt alloy, which coexists with the Fe-S-Pt sulfide liquid. The Fe, S, and O in sulfide liquid are in wt.%; the Pt in sulfide liquid is in ppm; and
	is molar fraction of PtS in the Fe-S-Pt sulfide liquid. logfS2 and logfO2 are the experimental sulfur and oxygen fugacity, respectively.
