# Supplementary material for: Breaking of Henry’s law for sulfide liquid–basaltic melt partitioning of Pt and Pd
Source: Nat Commun. 2021 Oct 13;12:5994. doi: 10.1038/s41467-021-26311-x (PMC8514440; doi:10.1038/s41467-021-26311-x)
Supplement: Supplementary file 8 — Supplementary Data 5 [file 41467_2021_26311_MOESM8_ESM.xlsx]

## Sheet: Supplementary Data 5
Supplementary Data 5. The modeled variation of Pt and Pd in mantle peridotites as a function of Al2O3 during partial melting of Earth's primitive mantle.
AL2O3 (wt.%)	Pt (ppb)	Pt (ppb)	Pt (ppb)	Pt (ppb)	Pd (ppb)	Pd (ppb)	Pd (ppb)	Pd (ppb)
	S0=150 ppm	S0=200ppm	S0=250 ppm	S0=300 ppm	S0=150 ppm	S0=200ppm	S0=250 ppm	S0=300 ppm
4.5	7.6	7.6	7.6	7.6	7.1	7.1	7.1	7.1
4.33977	7.62914	7.64013	7.64699	7.65169	7.0753	7.09916	7.11356	7.12318
4.17154	7.65608	7.67944	7.69388	7.70369	7.04464	7.09527	7.12545	7.1455
4.00041	7.68036	7.71774	7.74056	7.75594	7.00709	7.08792	7.13549	7.16684
3.82788	7.70145	7.75482	7.78694	7.8084	6.96149	7.07665	7.14344	7.18708
3.6547	7.71868	7.79041	7.83289	7.86102	6.90643	7.06092	7.14903	7.20606
3.48138	7.73121	7.8242	7.87829	7.91374	6.84008	7.04009	7.15197	7.22364
3.30833	7.73794	7.85581	7.92296	7.96647	6.7601	7.01337	7.15191	7.23963
3.13588	7.73746	7.88478	7.96671	8.01913	6.66334	6.97983	7.14844	7.25383
2.96438	7.72785	7.91055	8.00932	8.07161	6.54547	6.93831	7.14109	7.266
2.79417	7.70646	7.93241	8.0505	8.1238	6.40025	6.8874	7.12932	7.27587
2.62557	7.66944	7.94948	8.08995	8.17556	6.21816	6.82525	7.11245	7.28314
2.45892	7.61092	7.96061	8.12725	8.22671	5.98347	6.7495	7.08971	7.28745
2.29457	7.5212	7.9643	8.16193	8.27706	5.66706	6.657	7.06014	7.28839
2.13288	7.38251	7.95853	8.19339	8.32636	5.20359	6.54339	7.02256	7.28547
1.97423	7.15617	7.94046	8.22089	8.37435	4.3798	6.40238	6.9755	7.27812
1.819	6.72618	7.906	8.2435	8.42067	0.286933	6.22441	6.91711	7.26568
1.66758	6.3127	7.84884	8.25999	8.46491		5.99369	6.84495	7.24731
1.52038	5.92026	7.7585	8.26876	8.50656		5.68098	6.7558	7.22205
1.37781	5.548	7.61561	8.26766	8.545		5.22086	6.6452	7.18866
1.24029	5.19512	7.37727	8.25364	8.57943		4.40044	6.50674	7.14564
1.10826	4.86082	6.91032	8.22229	8.60886		0.376283	6.33063	7.09106
0.982135	4.54433	6.46038	8.16676	8.63198			6.10075	7.02241
0.862341	4.24491	6.03471	8.07563	8.64708			5.78726	6.93633
0.749294	3.96182	5.63226	7.92754	8.65181			5.32356	6.82823
0.643393	3.69437	5.25204	7.67441	8.64291			4.49355	6.69145
0.545017	3.44187	4.89309	7.16124	8.61556			0.470418	6.51586
0.45451	3.20368	4.55446	6.66564	8.56228				6.28479
0.372177	2.97914	4.23525	6.19847	8.47052				5.96741
0.298263	2.76765	3.93459	5.75843	8.3165				5.49501
0.232946	2.5686	3.65162	5.34429	8.04576				4.64547
0.178623	2.38143	3.38552	4.95484	7.47559				0.571842
*S0: S abundance in Earth's primitive mantle.
See main text for details of the model.
