# Supplementary material for: Breaking of Henry’s law for sulfide liquid–basaltic melt partitioning of Pt and Pd
Source: Nat Commun. 2021 Oct 13;12:5994. doi: 10.1038/s41467-021-26311-x (PMC8514440; doi:10.1038/s41467-021-26311-x)
Supplement: Supplementary file 9 — Supplementary Data 6 [file 41467_2021_26311_MOESM9_ESM.xlsx]

## Sheet: Supplementary Data 6
Supplementary Data 6. The modeled variation of Cu, Pt, and Pd during MORB differentiation.
	SiO2 (wt.%)	TiO2 (wt.%)	AL2O3 (wt.%)	MgO (wt.%)	MnO (wt.%)	FeO (wt.%)	CaO (wt.%)	Na2O (wt.%)	K2O (wt.%)	Cr2O3 (wt.%)	Fe (wt.%)	Ni (wt.%)	Cu (wt.%)	O (wt.%)	S (wt.%)	T (°C)	P (GPa)	SCSS(ppm)	Oli (wt.%)	Plg(wt.%)	Cpx (wt.%)	Cu (ppm)	Pt (ppb)	Pt (ppb)	Pt (ppb)	Pt (ppb)	Pt (ppb)	Pd (ppb)	Pd (ppb)	Pd (ppb)	Pd (ppb)	Pd (ppb)
Primitive MORB composition used:	49	1	15	10.5	0.1	8	12	2.5	0.2	0.1													DPtSL/SM=2000	DPtSL/SM=3000	DPtSL/SM=6000	DPtSL/SM=2000	DPtSL/SM=2000	DPdSL/SM=2000	DPdSL/SM=3000	DPdSL/SM=6000	DPdSL/SM=2000	DPdSL/SM=2000
				Silicate melt composition									Sulfide liquid composition							Relative mineral mass						Cu, Pt, and Pd content in silicate melt
Calculation results	49.7173	1.0147	15.2208	10.6497	0.1015	7.5787	12.1767	2.5368	0.2029	0.1015	46	10	7	2	35	1281.76	0.1	1256.24	0.01	0	0	110	3.8	3.8	3.8	1.2	0.25	6.5	6.5	6.5	2.1	0.4
	49.8081	1.0249	15.3738	10.269	0.1025	7.558	12.299	2.5623	0.205	0.1025	46	10	7	2	35	1271.9	0.1	1219.92	1.005	0	0	100.21	3.02064	2.72999	2.11846	0.953888	0.198727	5.16726	4.67002	3.62387	1.66942	0.317985
	49.9023	1.0354	15.5314	9.8797	0.1035	7.5327	12.4251	2.5886	0.2071	0.1035	46	10	7	2	35	1261.53	0.1	1182.37	2.0096	0	0	91.1086	2.39016	1.94901	1.16947	0.754786	0.157247	4.08901	3.33427	2.00062	1.32107	0.251632
	49.9982	1.046	15.6907	9.4894	0.1046	7.5031	12.5525	2.6151	0.2092	0.1046	46	10	7	2	35	1250.83	0.1	1144.31	3.0041	0	0	82.8116	1.89016	1.39035	0.644804	0.596894	0.124353	3.23387	2.37869	1.10312	1.04479	0.199007
	50.0945	1.0567	15.8512	9.1012	0.1057	7.4695	12.6792	2.6419	0.2114	0.1057	46	10	7	2	35	1239.91	0.1	1106.08	3.9789	0	0.0096	75.3052	1.49625	0.993162	0.356266	0.472501	0.0984377	2.56013	1.69928	0.609528	0.827119	0.157547
	50.0939	1.0569	15.8536	9.0993	0.1057	7.4703	12.6778	2.6424	0.2114	0.1057	46	10	7	2	35	1239.84	0.1	1105.82	3.9789	0	0.0288	75.2408	1.49259	0.989431	0.353535	0.471345	0.0981969	2.55391	1.69292	0.604865	0.825109	0.157164
	50.0872	1.0613	15.9252	9.0199	0.1063	7.4879	12.6534	2.6562	0.2126	0.1063	46	10	7	2	35	1237.76	0.1	1097.51	4.065	0.0095	0.4978	73.2729	1.38692	0.885779	0.285227	0.437974	0.0912446	2.37404	1.51616	0.488164	0.766998	0.146095
	50.0892	1.0654	15.9201	9.0018	0.1068	7.5086	12.6391	2.6623	0.2136	0.1068	46	10	7	2	35	1237.47	0.1	1097.04	4.1126	0.2095	0.6787	72.7089	1.35147	0.850735	0.262617	0.426781	0.0889127	2.31514	1.45727	0.449794	0.747968	0.14247
	50.0932	1.0751	15.9064	8.9622	0.1079	7.5586	12.604	2.6767	0.2159	0.1079	46	10	7	2	35	1236.66	0.1	1095.73	4.2166	0.682	1.104	71.3797	1.27185	0.774625	0.217905	0.401636	0.0836741	2.18255	1.32915	0.37379	0.705133	0.134311
	50.0958	1.0849	15.8905	8.9263	0.1091	7.6104	12.5666	2.691	0.2182	0.1091	46	10	7	2	35	1235.99	0.1	1095.03	4.3101	1.1589	1.5341	70.1563	1.20006	0.708001	0.18205	0.378966	0.0789513	2.06306	1.21694	0.312781	0.666526	0.126957
	50.0992	1.095	15.8763	8.8863	0.1103	7.6619	12.5303	2.7056	0.2206	0.1103	46	10	7	2	35	1235.21	0.1	1094.01	4.4119	1.6307	1.9595	70.2106	1.18299	0.690016	0.171588	0.373576	0.0778284	2.03753	1.18823	0.295334	0.658278	0.125386
	50.1027	1.1053	15.8587	8.8479	0.1115	7.7153	12.4933	2.7203	0.223	0.1115	46	10	7	2	35	1234.42	0.1	1093.21	4.5126	2.1156	2.3803	68.948	1.11347	0.628344	0.142363	0.351621	0.0732544	1.92132	1.08396	0.245431	0.620734	0.118235
	50.1068	1.1158	15.8444	8.8045	0.1127	7.7674	12.4577	2.7352	0.2255	0.1127	46	10	7	2	35	1233.69	0.1	1092.47	4.6212	2.5862	2.7967	67.4406	1.03818	0.564403	0.115219	0.327845	0.068301	1.79463	0.975341	0.198945	0.579803	0.110439
	50.1093	1.1265	15.8292	8.7638	0.114	7.8221	12.419	2.7503	0.228	0.114	46	10	7	2	35	1232.86	0.1	1091.68	4.7196	3.0606	3.2263	71.4952	1.18623	0.690511	0.178938	0.374598	0.0780413	2.05519	1.19616	0.309917	0.663985	0.126473
	50.1117	1.1374	15.8124	8.7236	0.1153	7.8777	12.38	2.7655	0.2306	0.1153	46	10	7	2	35	1232.06	0.1	1091.11	4.8169	3.5385	3.651	65.2038	0.942497	0.496222	0.099946	0.297631	0.0620064	1.63808	0.862051	0.173489	0.529226	0.100805
	50.1148	1.1485	15.7971	8.6795	0.1166	7.9331	12.342	2.7809	0.2333	0.1166	46	10	7	2	35	1231.17	0.1	1090.33	4.9219	4.0109	4.071	64.4006	0.898957	0.460609	0.0858666	0.283881	0.0591419	1.5654	0.801673	0.149307	0.505743	0.0963321
	50.1161	1.1598	15.7811	8.6379	0.118	7.9908	12.301	2.7966	0.236	0.118	46	10	7	2	35	1230.39	0.1	1090.03	5.017	4.4867	4.5035	62.9972	0.837586	0.413232	0.0693151	0.264501	0.0551043	1.46132	0.720539	0.120726	0.472118	0.0899272
	50.1187	1.1715	15.7637	8.5941	0.1194	8.0486	12.2615	2.8123	0.2388	0.1194	46	10	7	2	35	1229.55	0.1	1089.7	5.1196	4.9655	4.9224	63.1688	0.828538	0.404669	0.0658962	0.261644	0.0545091	1.4485	0.707042	0.114998	0.467976	0.0891384
	50.1206	1.1833	15.7476	8.5491	0.1208	8.1073	12.2212	2.8283	0.2416	0.1208	46	10	7	2	35	1228.61	0.1	1089.2	5.221	5.4387	5.345	60.7431	0.741288	0.34254	0.0480152	0.234091	0.048769	1.29838	0.599545	0.0839201	0.419476	0.0799002
	50.1208	1.1954	15.7307	8.5065	0.1223	8.1682	12.1778	2.8444	0.2445	0.1223	46	10	7	2	35	1227.79	0.1	1089.21	5.3128	5.9147	5.7791	60.2919	0.714911	0.323076	0.04248	0.225761	0.0470336	1.25475	0.566611	0.0743857	0.40538	0.0772152
	50.122	1.2078	15.7125	8.4618	0.1237	8.2293	12.1359	2.8607	0.2475	0.1237	46	10	7	2	35	1226.92	0.1	1089.2	5.4119	6.3932	6.1998	59.3342	0.675293	0.295602	0.0355254	0.213251	0.0444272	1.18762	0.519448	0.0623194	0.383693	0.0730844
	50.1227	1.2206	15.6938	8.4167	0.1253	8.2919	12.0929	2.8771	0.2505	0.1253	46	10	7	2	35	1225.98	0.1	1089.23	5.5097	6.874	6.6235	58.0195	0.628019	0.264418	0.0285136	0.198322	0.041317	1.10673	0.465559	0.050107	0.357558	0.0681063
	50.1228	1.2335	15.6764	8.3703	0.1268	8.3552	12.0491	2.8938	0.2537	0.1268	46	10	7	2	35	1225.06	0.1	1089.35	5.6063	7.3489	7.0501	57.0901	0.592763	0.241636	0.0237872	0.187188	0.0389976	1.04676	0.4263	0.0418778	0.338185	0.0644162
	50.1237	1.2468	15.659	8.3208	0.1284	8.419	12.0061	2.9107	0.2569	0.1284	46	10	7	2	35	1224.14	0.1	1089.59	5.7097	7.8259	7.4715	55.7169	0.548511	0.214566	0.0188394	0.173214	0.0360863	0.970614	0.37929	0.0332255	0.313583	0.0597301
	50.1229	1.2603	15.6395	8.2746	0.1301	8.485	11.9607	2.9276	0.2602	0.1301	46	10	7	2	35	1223.17	0.1	1090.01	5.8039	8.3047	7.8954	55.2855	0.528054	0.201794	0.0165702	0.166754	0.0347404	0.936451	0.357473	0.0292817	0.302546	0.0576277
	50.1228	1.2743	15.62	8.2253	0.1318	8.5515	11.9162	2.9448	0.2636	0.1318	46	10	7	2	35	1222.2	0.1	1090.54	5.9047	8.7852	8.3139	53.9623	0.488568	0.179134	0.0131143	0.154285	0.0321426	0.868265	0.317978	0.0232168	0.280516	0.0534317
	50.1203	1.2885	15.6026	8.1765	0.1335	8.6202	11.8681	2.9624	0.267	0.1335	46	10	7	2	35	1221.24	0.1	1091.22	5.9965	9.2594	8.75	53.3205	0.465331	0.165826	0.0111972	0.146947	0.0306139	0.828793	0.294985	0.019862	0.267764	0.0510026
	50.1189	1.303	15.5839	8.1255	0.1353	8.689	11.8216	2.98	0.2706	0.1353	46	10	7	2	35	1220.22	0.1	1091.92	6.0946	9.7351	9.1727	52.1446	0.432321	0.148069	0.00895329	0.136523	0.0284422	0.771674	0.263948	0.0159114	0.24931	0.0474876
	50.117	1.318	15.562	8.0758	0.1371	8.7599	11.7745	2.9976	0.2742	0.1371	46	10	7	2	35	1219.19	0.1	1092.94	6.1915	10.2193	9.5899	51.326	0.407794	0.135139	0.00744695	0.128777	0.0268285	0.729541	0.241427	0.0132608	0.235698	0.0448948
	50.114	1.3333	15.5425	8.0239	0.139	8.8319	11.7257	3.0156	0.278	0.139	46	10	7	2	35	1218.16	0.1	1094.04	6.287	10.697	10.0163	50.3086	0.380709	0.121499	0.00602686	0.120224	0.0250467	0.682622	0.21753	0.010753	0.220539	0.0420075
	50.1103	1.349	15.5227	7.9715	0.1409	8.9055	11.6759	3.0339	0.2818	0.1409	46	10	7	2	35	1217.11	0.1	1095.32	6.3813	11.1755	10.4441	49.7147	0.362322	0.112317	0.00513026	0.114417	0.0238369	0.651169	0.201546	0.00917243	0.210378	0.0400719
	50.1058	1.3651	15.5024	7.9186	0.1429	8.9808	11.6249	3.0523	0.2858	0.1429	46	10	7	2	35	1216.04	0.1	1096.78	6.4742	11.6546	10.8731	48.4409	0.333343	0.0988611	0.00399667	0.105266	0.0219305	0.600461	0.177789	0.00715954	0.193995	0.0369515
	50.1018	1.3817	15.4821	7.8626	0.145	9.0566	11.5747	3.071	0.2899	0.145	46	10	7	2	35	1214.87	0.1	1098.13	6.5729	12.134	11.2961	47.6517	0.313621	0.0898639	0.00329806	0.0990383	0.020633	0.566275	0.161979	0.00592035	0.18295	0.0348477
	50.0958	1.3986	15.4583	7.8105	0.1471	9.1357	11.522	3.0895	0.2941	0.1471	46	10	7	2	35	1213.81	0.1	1100.26	6.6632	12.6205	11.7201	47.0311	0.297333	0.0825932	0.00277666	0.0938946	0.0195614	0.538182	0.149228	0.00499524	0.173874	0.0331189
	50.0886	1.416	15.437	7.756	0.1492	9.216	11.4677	3.1084	0.2984	0.1492	46	10	7	2	35	1212.67	0.1	1102.28	6.7523	13.0999	12.1517	45.9276	0.274755	0.0731425	0.0021858	0.0867648	0.018076	0.498512	0.132457	0.00394033	0.161058	0.0306777
	50.0818	1.4339	15.4156	7.6984	0.1514	9.2968	11.4143	3.1276	0.3029	0.1514	46	10	7	2	35	1211.55	0.1	1104.53	6.8468	13.5791	12.5769	45.1289	0.257592	0.0661339	0.00178577	0.0813449	0.0169469	0.468525	0.12005	0.00322611	0.15137	0.0288323
	50.0741	1.4523	15.3912	7.6421	0.1537	9.3799	11.3602	3.1467	0.3075	0.1537	46	10	7	2	35	1210.35	0.1	1107.04	6.9399	14.0646	12.9959	43.1509	0.226498	0.0545646	0.00124334	0.0715256	0.0149012	0.412944	0.099269	0.0022504	0.133413	0.0254119
	50.0649	1.4712	15.3703	7.5824	0.1561	9.4646	11.3038	3.1664	0.3122	0.1561	46	10	7	2	35	1209.16	0.1	1109.67	7.0316	14.5427	13.4282	42.416	0.212381	0.049338	0.00101552	0.0670678	0.0139725	0.388194	0.0899807	0.00184212	0.125417	0.0238889
	50.0548	1.4906	15.3463	7.5239	0.1585	9.5515	11.2469	3.186	0.3171	0.1585	46	10	7	2	35	1207.96	0.1	1112.69	7.1219	15.0265	13.8539	41.7114	0.199292	0.0446569	0.000830854	0.0629345	0.0131113	0.365219	0.0816482	0.00151057	0.117994	0.022475
	50.0434	1.5107	15.3204	7.4656	0.1611	9.6412	11.1886	3.2057	0.3221	0.1611	46	10	7	2	35	1206.71	0.1	1116.1	7.2108	15.5154	14.2793	41.029	0.187044	0.0404266	0.000679844	0.0590667	0.0123056	0.343688	0.074104	0.00123889	0.111038	0.0211501
	50.0305	1.5313	15.2969	7.4049	0.1637	9.7321	11.1288	3.2258	0.3273	0.1637	46	10	7	2	35	1205.47	0.1	1119.65	7.2983	15.9966	14.7106	41.3423	0.186065	0.0398526	0.000652547	0.0587575	0.0122411	0.342862	0.0732577	0.00119241	0.110771	0.0210992
	50.0177	1.5524	15.2736	7.3411	0.1663	9.8237	11.0699	3.246	0.3327	0.1663	46	10	7	2	35	1204.1	0.1	1123.11	7.3905	16.4763	15.1349	40.3559	0.171395	0.0351127	0.000508545	0.0541246	0.011276	0.316669	0.0647091	0.000931368	0.102308	0.0194873
	50.002	1.5743	15.2464	7.2806	0.1691	9.9201	11.0075	3.2662	0.3382	0.1691	46	10	7	2	35	1202.88	0.1	1127.68	7.4752	16.9664	15.5644	39.9555	0.163207	0.0324521	0.000431904	0.0515392	0.0107373	0.302402	0.0599714	0.000793016	0.0976992	0.0186094
	49.9861	1.5969	15.2193	7.217	0.172	10.017	10.946	3.2864	0.344	0.172	46	10	7	2	35	1201.58	0.1	1132.32	7.5644	17.4543	15.9868	39.676	0.156477	0.0302912	0.000373517	0.0494139	0.0102946	0.290773	0.0561362	0.000687605	0.0939421	0.0178937
	49.9673	1.62	15.1916	7.1553	0.1749	10.1173	10.8817	3.3067	0.3499	0.1749	46	10	7	2	35	1200.21	0.1	1137.27	7.6463	17.9398	16.4139	39.5712	0.151575	0.0287009	0.000332128	0.0478658	0.00997205	0.282501	0.0533436	0.000613081	0.0912696	0.0173847
	49.9478	1.644	15.1635	7.0901	0.178	10.2195	10.8173	3.3273	0.356	0.178	46	10	7	2	35	1198.84	0.1	1142.66	7.7326	18.4285	16.8395	38.8699	0.141473	0.0257598	0.000267312	0.0446755	0.0093074	0.264444	0.048012	0.000494681	0.0854359	0.0162735
	49.9262	1.6687	15.1364	7.0232	0.1812	10.3239	10.7511	3.3481	0.3624	0.1812	46	10	7	2	35	1197.47	0.1	1148.39	7.8173	18.9144	17.2689	37.7085	0.128173	0.0221528	0.000199483	0.0404758	0.00843247	0.240276	0.0414022	0.000370036	0.0776277	0.0147862
	49.9025	1.6944	15.106	6.9571	0.1845	10.4323	10.6836	3.3688	0.369	0.1845	46	10	7	2	35	1196.03	0.1	1154.72	7.9005	19.4083	17.6963	36.8578	0.118125	0.019519	0.000155296	0.0373026	0.00777138	0.222109	0.0365852	0.000288805	0.0717581	0.0136682
	49.8768	1.7207	15.078	6.8885	0.1879	10.5419	10.6146	3.3899	0.3758	0.1879	46	10	7	2	35	1194.62	0.1	1161.39	7.9822	19.8933	18.1269	36.773	0.114304	0.0184564	0.000137431	0.0360959	0.00751997	0.215609	0.0347014	0.000256326	0.0696582	0.0132682
	49.8486	1.748	15.0468	6.8207	0.1914	10.6556	10.5443	3.4107	0.3829	0.1914	46	10	7	2	35	1193.13	0.1	1168.67	8.0624	20.3855	18.5549	34.959	0.0987084	0.0148297	9.13608e-05	0.0311711	0.00649398	0.186737	0.0279584	0.000170784	0.0603305	0.0114915
	49.8179	1.7762	15.0165	6.751	0.1951	10.7717	10.4724	3.4317	0.3902	0.1951	46	10	7	2	35	1191.64	0.1	1176.45	8.1412	20.8737	18.9855	34.4636	0.0927133	0.0134242	7.45937e-05	0.0292779	0.00609956	0.175962	0.0253875	0.000139831	0.0568492	0.0108284
	49.7842	1.8055	14.9841	6.681	0.199	10.8923	10.3984	3.4527	0.3979	0.199	46	10	7	2	35	1190.13	0.1	1185	8.2184	21.3681	19.418	33.9923	0.0871247	0.0121585	6.09428e-05	0.0275131	0.00573189	0.165906	0.0230675	0.000114572	0.0536003	0.0102096
	49.7477	1.8358	14.9527	6.6092	0.2029	11.0153	10.323	3.4738	0.4059	0.2029	46	10	7	2	35	1188.55	0.1	1193.92	8.2942	21.8579	19.8523	33.5255	0.0818269	0.0110018	4.96967e-05	0.0258401	0.00538335	0.156343	0.0209408	9.37031e-05	0.0505107	0.00962109
	49.7095	1.8673	14.9185	6.5357	0.2071	11.1409	10.2482	3.4946	0.4142	0.2071	46	10	7	2	35	1186.94	0.1	1203.58	8.3734	22.3529	20.2779	33.0805	0.076895	0.00996204	4.05661e-05	0.0242826	0.00505888	0.147427	0.0190249	7.67168e-05	0.0476304	0.00907245
	49.6665	1.8999	14.8835	6.4633	0.2114	11.2716	10.1699	3.5153	0.4228	0.2114	46	10	7	2	35	1185.41	0.1	1214.35	8.4461	22.8476	20.7095	32.6842	0.0724434	0.00905232	3.33155e-05	0.0228768	0.00476601	0.139384	0.0173466	6.31993e-05	0.0450319	0.0085775
	49.6199	1.9336	14.848	6.3898	0.2159	11.4058	10.0899	3.536	0.4318	0.2159	46	10	7	2	35	1183.79	0.1	1225.74	8.5174	23.3416	21.1417	32.296	0.0682273	0.00822063	2.73234e-05	0.0215455	0.00448864	0.131747	0.0158077	5.19952e-05	0.0425643	0.00810749
	49.5692	1.9688	14.8105	6.3157	0.2206	11.5448	10.0083	3.5564	0.4411	0.2206	46	10	7	2	35	1182.14	0.1	1238.14	8.5872	23.8392	21.5741	31.9371	0.0643299	0.00747636	2.24616e-05	0.0203147	0.00423223	0.124682	0.014428	4.28819e-05	0.040282	0.00767276
	49.5155	2.0055	14.7716	6.2388	0.2255	11.6869	9.9267	3.5765	0.451	0.2255	46	10	7	2	35	1180.46	0.1	1251.4	8.66	24.3396	22.0019	31.5929	0.0606622	0.00679939	1.84586e-05	0.0191565	0.00399093	0.118021	0.0131698	3.53565e-05	0.0381299	0.00726284
	49.4559	2.0436	14.7329	6.1619	0.2306	11.8347	9.8412	3.5967	0.4612	0.2306	46	10	7	2	35	1178.76	0.1	1265.74	8.7267	24.8379	22.438	31.2762	0.0572658	0.00619234	1.52022e-05	0.0180839	0.00376749	0.111847	0.0120391	2.9218e-05	0.0361353	0.00688292
	49.3914	2.0832	14.695	6.0828	0.236	11.9864	9.7535	3.6168	0.472	0.236	46	10	7	2	35	1177.03	0.1	1280.99	8.7919	25.3338	22.8774	30.9723	0.0540607	0.00563862	1.25127e-05	0.0170718	0.00355663	0.106007	0.0110045	2.41321e-05	0.0342485	0.00652352
	49.3214	2.1246	14.6527	6.0046	0.2416	12.1439	9.6649	3.6361	0.4832	0.2416	46	10	7	2	35	1175.29	0.1	1297.8	8.8557	25.8353	23.3109	31.9282	0.0562752	0.00593271	1.36042e-05	0.0177711	0.00370231	0.110848	0.0116314	2.63609e-05	0.0358124	0.00682141
	49.2455	2.1678	14.6098	5.9247	0.2475	12.3066	9.5742	3.655	0.495	0.2475	46	10	7	2	35	1173.5	0.1	1315.85	8.9179	26.3373	23.7467	31.6671	0.05324	0.00541698	1.1245e-05	0.0168126	0.00350263	0.105311	0.0106634	2.18697e-05	0.0340235	0.00648066
	49.1621	2.2127	14.5683	5.8436	0.2537	12.4754	9.4792	3.674	0.5073	0.2537	46	10	7	2	35	1171.68	0.1	1335.2	8.9746	26.8355	24.1922	31.4281	0.0504006	0.00494954	9.30298e-06	0.015916	0.00331583	0.100123	0.00978369	1.81608e-05	0.0323475	0.00616143
	49.0729	2.26	14.5216	5.7619	0.2602	12.6495	9.3852	3.6918	0.5203	0.2602	46	10	7	2	35	1169.85	0.1	1356.43	9.0338	27.341	24.6267	31.2448	0.0478697	0.00454311	7.75746e-06	0.0151167	0.00314932	0.0955196	0.009019	1.52029e-05	0.0308602	0.00587813
	48.9748	2.3093	14.4749	5.6794	0.267	12.8311	9.2869	3.7092	0.534	0.267	46	10	7	2	35	1167.98	0.1	1379.35	9.0877	27.8453	25.0695	30.958	0.045057	0.00411487	6.31197e-06	0.0142285	0.00296427	0.0903151	0.00820452	1.24186e-05	0.0291787	0.00555785
	48.8672	2.361	14.4284	5.5961	0.2742	13.0201	9.1845	3.7262	0.5485	0.2742	46	10	7	2	35	1166.08	0.1	1404.13	9.1365	28.3477	25.5194	30.9142	0.0431629	0.00382234	5.37422e-06	0.0136304	0.00283967	0.0869287	0.00765627	1.06181e-05	0.0280847	0.00534946
	48.7519	2.4153	14.3778	5.5111	0.2819	13.2148	9.0828	3.7418	0.5637	0.2819	46	10	7	2	35	1164.15	0.1	1431.11	9.1876	28.855	25.961	30.784	0.0410316	0.00351031	4.47954e-06	0.0129574	0.00269945	0.0830374	0.00706423	8.88809e-06	0.0268275	0.00510999
	48.6264	2.472	14.3298	5.4236	0.2899	13.4159	8.9766	3.7574	0.5798	0.2899	46	10	7	2	35	1162.13	0.1	1459.64	9.2337	29.3555	26.4119	30.6929	0.0390831	0.00323218	3.74975e-06	0.012342	0.00257125	0.0794866	0.00653573	7.47251e-06	0.0256803	0.00489148
	48.4878	2.5319	14.2767	5.3378	0.2984	13.6282	8.8673	3.7713	0.5969	0.2984	46	10	7	2	35	1160.21	0.1	1491.75	9.2751	29.8626	26.8638	30.5798	0.0371146	0.00296217	3.11052e-06	0.0117204	0.00244175	0.0758714	0.00601947	6.22651e-06	0.0245123	0.00466901
	48.3358	2.5951	14.2211	5.2518	0.3075	13.8505	8.7544	3.7839	0.615	0.3075	46	10	7	2	35	1158.19	0.1	1526.78	9.3119	30.3718	27.3194	30.7046	0.0358593	0.00278282	2.69827e-06	0.011324	0.00235917	0.0737024	0.00568478	5.42753e-06	0.0238115	0.00453553
	48.1722	2.6613	14.167	5.1619	0.3171	14.0785	8.6393	3.7958	0.6342	0.3171	46	10	7	2	35	1156.15	0.1	1564.1	9.3477	30.8755	27.7775	29.9418	0.0323044	0.00236366	1.9564e-06	0.0102014	0.00212529	0.0667385	0.00485201	3.95159e-06	0.0215617	0.00410699
*Oli: Olivine; Cpx:clinopyroxene; Plg: plagioclase.
